# Supplementary material for: Test–Retest Reliability of Synchrony and Metastability in Resting State fMRI
Source: Brain Sci. 2021 Dec 31;12(1):66. doi: 10.3390/brainsci12010066 (PMC8773904; doi:10.3390/brainsci12010066)
Supplement: Supplementary file 1 [file brainsci-12-00066-s001.zip]

Archive with 1 entries (1 files):
- brainsci-1510723-supplementary.pdf
